# Supplementary material for: Unsupervised progressive elastic band exercises for frail geriatric inpatients objectively monitored by new exercise-integrated technology—a feasibility trial with an embedded qualitative study
Source: Pilot Feasibility Stud. 2017 Nov 13;3:56. doi: 10.1186/s40814-017-0202-3 (PMC5683376; doi:10.1186/s40814-017-0202-3)
Supplement: Additional file 1: — BandCizer data. The training data of the individual patients from the BandCizer Backend. (XLSX 60 kb) [file 40814_2017_202_MOESM1_ESM.xlsx]

## Sheet: Ark1
ID	Date	Start	Finish	Repetitions	TUT total [S]	SoR [N/s]	TUT Mean [S]	TUT std dev [S]	TUT Quality [%]
1	29.02.16 kl 16.50	447.06	829.79	13	184.5	75	14.19	2.88	80
1	29.02.16 kl. 17.09	49.11	75.68	2	19.8	12	9.9	4.2	58
1	29.02.16 kl. 17.09	226.92	242.53	1	12.55	7	12.55		100
1	29.02.16 kl. 17.09	269.93	351.03	4	64.65	28	16.16	4.86	70
1	29.02.16 kl. 17.09	371.67	380.5	1	7.3	6	7.3		100
1	29.02.16 kl. 17.09	390.23	400.87	1	8.45	7	8.45		100
1	29.02.16 kl. 17.09	401.53	418.9	1	14.8	6	14.8		100
1	29.02.16 kl. 17.09	532.39	563.41	2	21.5	9	10.75	2.5	77
1	29.02.16 kl. 17.09	583.25	600.06	1	13.55	5	13.55		100
1	29.02.16 kl. 17.09	616.02	629.5	1	10	5	10		100
1	29.02.16 kl. 17.09	631.59	650.73	1	16	6	16		100
1	03.03.16 kl. 10.32	242.3	294.66	3	41.75	11	13.92	1.06	92
1	03.03.16 kl. 10.32	423.09	462.01	4	29.35	17	7.34	0.77	90
1	03.03.16 kl. 10.32	579.41	635.1	2	40.65	12	20.32	5.97	71
1	03.03.16 kl. 10.32	860.29	891.42	3	15.3	10	5.1	2.16	58
1	03.03.16 kl. 10.32	922.01	949.01	2	19.35	10	9.67	1.52	84
1	03.03.16 kl. 10.32	1000.9	1027.76	2	19.75	11	9.88	0.48	95
1	03.03.16 kl. 18.10	202.33	263.53	2	56.4	17	28.2	2.9	90
1	03.03.16 kl. 18.10	287.29	457.79	8	135.75	48	16.97	5.49	68
1	03.03.16 kl. 18.10	459.18	513.83	3	47.1	22	15.7	9.85	37
1	03.03.16 kl. 18.10	605.34	626.11	1	17.15	6	17.15		100
1	06.03.16 kl 09.36	116.93	325.47	17	164.1	87	9.65	4.52	53
1	06.03.16 kl 09.36	440.86	464.43	2	17.4	12	8.7	6.8	22
1	06.03.16 kl 09.36	606.22	682.9	4	44.7	35	11.18	1.57	86
1	06.03.16 kl 09.36	753.67	861.74	7	82.95	52	11.85	4.37	63
1	06.03.16 kl 09.36	872.71	999.5	7	86.95	62	12.42	1.22	90
1	06.03.16 kl 10.16	-4.77	32.58	3	22.65	16	7.55	2.37	69
1	06.03.16 kl 10.16	250.93	458.94	17	131.45	68	7.73	4.17	46
1	06.03.16 kl 10.16	562.73	593.38	3	23.65	11	7.88	0.88	89
1	06.03.16 kl 10.16	734.4	746.51	1	9.2	6	9.2		100
1	06.03.16 kl. 10.30	15.5	50.34	2	16.1	10	8.05	1.35	83
1	10.03.16 kl 07.39	100.76	112.69	1	11.55	7	11.55		100
1	10.03.16 kl 07.39	199.82	238.99	3	33.25	23	11.08	2.65	76
1	10.03.16 kl 07.39	246.42	258.34	1	8.95	6	8.95		100
1	10.03.16 kl 07.39	271.23	306.33	2	26	18	13	1.4	89
1	10.03.16 kl 07.39	323.51	345.8	2	17.5	15	8.75	0.35	96
1	10.03.16 kl 07.39	356.24	380.37	1	9.7	11	9.7		100
1	10.03.16 kl 08.47	240.83	312.51	3	37.9	22	12.63	1.3	90
1	10.03.16 kl 08.47	316.42	383.25	5	43.95	28	8.79	0.53	94
1	10.03.16 kl 08.47	384.42	419.25	3	25.4	16	8.47	1.14	86
1	10.03.16 kl 08.47	430.32	495.28	5	43.9	29	8.78	1.79	80
1	10.03.16 kl 08.47	511.75	607.1	8	58.35	43	7.29	0.52	93
1	10.03.16 kl 08.47	615.78	816.92	15	116.35	86	7.76	1.23	84
1	10.03.16 kl 09.02	0.68	105.96	9	71.05	50	7.89	0.6	92
1	10.03.16 kl 09.15	27.42	134.16	10	68.95	48	6.89	0.89	87
2	29.02.16 kl 18.02	164.14	198.66	3	22.45	22	7.48	4.95	34
2	29.02.16 kl 18.02	208.37	764.58	39	369.9	301	9.48	3.27	65
2	29.02.16 kl 18.02	773.74	902.44	4	54.6	32	13.65	2.95	78
2	29.02.16 kl 18.02	985.16	1175.02	13	148.5	108	11.42	3.58	69
2	29.02.16 kl 18.02	1191.3	1669.36	50	243.75	291	4.88	3.59	26
2	01.03.16 kl 14.04	91.98	289.12	16	148.1	174	9.26	5.94	36
2	01.03.16 kl 14.04	401.36	537.56	10	59.5	110	5.95	1.58	73
2	01.03.16 kl 18.51	107.91	753.02	89	377.2	533	4.24	1.47	65
2	01.03.16 kl 19.33	414.68	1103.54	49	506.3	437	10.33	2.79	73
2	02.03.16 kl 08.51	119.43	305.62	14	131.6	100	9.4	2.5	73
2	02.03.16 kl 18.51	31.09	711.4	52	410.15	351	7.89	2.03	74
2	03.03.16 kl 08.01	88.19	143.68	6	38.7	29	6.45	3.66	43
2	03.03.16 kl 08.01	146.07	185.63	8	26.55	26	3.32	0.5	85
2	03.03.16 kl 08.01	185.29	238.63	10	35.3	31	3.53	0.45	87
2	03.03.16 kl 08.01	249	326.84	12	59.5	44	4.96	4.54	8
3	04.03.16 kl 14.57	256.76	412.75	16	128	55	8	5.22	35
3	04.03.16 kl 14.57	461.73	546.51	10	63.4	30	6.34	4.13	35
3	04.03.16 kl 14.57	792.05	892.78	10	92.02	66	9.2	2.81	69
3	04.03.16 kl 14.57	930.92	1065.04	10	115.25	80	11.53	1.26	89
3	05.03.16 kl 10.24	236.68	339.79	12	81.25	63	6.77	2.18	68
3	05.03.16 kl 10.24	365.74	453.28	10	68.7	51	6.87	1.72	75
3	05.03.16 kl 10.24	531.08	611.35	10	66.6	45	6.66	1.13	83
3	06.03.16 kl 15.13	359.02	416.07	7	38.35	39	5.48	1.89	66
3	06.03.16 kl 15.13	432.81	608	13	126.15	93	9.7	3.76	61
3	06.03.16 kl 15.13	651.08	728.87	10	53.4	65	5.34	1.12	79
3	06.03.16 kl 15.13	739.76	819.74	10	57.45	58	5.75	0.76	87
4	07.03.16 kl 16.08	41.22	73.15	3	18	25	6	2.65	56
4	07.03.16 kl 16.08	72.52	83.81	1	3.15	5	3.15		100
4	07.03.16 kl 16.08	82.77	162.37	5	46.3	63	9.26	1.33	86
4	07.03.16 kl 16.08	167.62	309.33	6	74.95	79	12.49	2.51	80
4	07.03.16 kl 16.08	302.77	453.66	8	86.8	116	10.85	1.83	83
7	15.03.16 kl 09.39	57.5	93.73	1	34.75	16	34.75		100
7	15.03.16 kl 09.39	229.81	245.74	5	8.75	10	1.75	0.15	92
7	15.03.16 kl 09.39	276.3	313.25	6	27.25	21	4.54	1.75	61
7	15.03.16 kl 09.39	385.86	419.53	3	13	12	4.33	0.1	98
8	18.03.16 kl 09.31	106.91	122.08	4	10.8	27	2.7	1.11	59
9	NO EXERCISE DATA BESIDES FROM INCLUSION
10	NO EXERCISE DATA BESIDES FROM INCLUSION
11	30.03.16 kl. 06.56	68.7	113.21	7	37.44	35	5.35	1.97	63
11	30.03.16 kl. 07.01	0.36	53.81	8	33.45	32	4.18	2.82	33
11	30.03.16 kl. 07.06	49.15	88.78	6	30.85	24	5.14	1.14	78
11	30.03.16 kl. 07.06	101.55	121.19	3	13.5	9	4.5	2.69	40
11	01.04.16 kl. 11.34	14.83	122.69	11	92	100	8.36	2.02	76
12	31.03.16 kl 15.06	173.6	573.64	46	194.65	182	4.23	1.76	58
12	31.03.16 kl 15.23	760.92	814.61	2	27.5	12	13.75	5.2	62
12	31.03.16 kl 15.23	56.84	137.56	10	44.25	488	4.42	3.53	20
16	07.04.16 kl 10.29	161.78	374.08	21	114.15	99	5.44	2.54	53
18	07.04.16 kl 10.00	58.95	94.12	2	26.15	15	13.07	5.98	54
18	07.04.16 kl 11.43	137.15	180.97	4	33.35	33	8.34	1.18	86
18	07.04.16 kl 11.43	191.92	222.37	3	25.55	27	8.52	1.19	86
18	07.04.16 kl 11.43	245.4	271.4	2	19.4	17	9.7	1.75	82
18	07.04.16 kl 11.43	341.63	457.51	13	99.85	91	7.68	1.78	77
21	NO EXERCISE DATA BESIDES FROM INCLUSION
24	15.04.16 kl. 11.23	84.76	99.92	1	8.45	6	8.45		100
24	15.04.16 kl. 11.23	124.76	138.84	1	6.95	5	6.95		100
24	15.04.16 kl. 11.23	155.3	170.04	1	4.75	4	4.75		100
24	15.04.16 kl. 11.44	97.27	109.97	2	4.8	10	2.4	0.2	92
24	15.04.16 kl. 11.44	131.1	280.65	9	91.55	60	10.17	4.65	54
24	15.04.16 kl. 11.44	277.83	443.09	9	118.35	60	13.15	6.67	49
24	16.04.16 kl. 10.43	67.01	130.65	7	43.35	20	6.19	2.55	59
24	16.04.16 kl. 10.43	137.78	173.93	8	22.05	15	2.76	1	64
24	16.04.16 kl. 10.43	184.37	200.15	1	7.75	4	7.75		100
24	16.04.16 kl. 10.43	206.64	234.65	6	16.85	12	2.81	0.5	82
24	16.04.16 kl. 10.43	245.22	259.47	3	6	5	2	0.18	91
24	16.04.16 kl. 10.43	258.45	302.5	7	24.85	17	3.55	2.14	40
25	14.04.16 kl 14.49	33.58	125.12	20	71.4	168	3.57	0.5	86
25	14.04.16 kl 14.49	124.43	169.42	8	21.85	48	2.73	0.19	93
25	14.04.16 kl 18.24	23.6	112.58	28	54.45	193	1.94	0.25	87
25	15.04.16 kl 09.12	34.45	202.13	25	104.2	323	4.17	2	52
25	15.04.16 kl 14.07	30.06	235.04	21	149.6	330	7.12	2.29	68
25	16.04.16 kl 09.58	12.9	120.8	30	77.75	326	2.59	0.84	68
25	16.04.16 kl 15.49	36.49	191.85	40	113.35	411	2.83	0.41	86
25	17.04.16 kl 10.44	17.09	118.91	34	66.1	251	1.94	0.73	62
25	18.04.16 kl 15.21	23.55	116.85	31	69.7	289	2.25	0.21	91
25	20.04.16 kl 07.14	5.15	81.73	29	54.65	203	1.88	0.43	77
